# Supplementary material for: Causal Inference of Adverse Drug Events in Pulmonary Arterial Hypertension: A Pharmacovigilance Study
Source: Pharmaceuticals (Basel). 2025 Jul 22;18(8):1084. doi: 10.3390/ph18081084 (PMC12388902; doi:10.3390/ph18081084)
Supplement: Supplementary file 1 [file pharmaceuticals-18-01084-s001.zip]

Archive with 1 entries (1 files):
- pharmaceuticals-3726101-supplementary.pdf
